# Supplementary material for: MRI Radiomics and Predictive Models in Assessing Ischemic Stroke Outcome—A Systematic Review
Source: Diagnostics (Basel). 2023 Feb 23;13(5):857. doi: 10.3390/diagnostics13050857 (PMC10000411; doi:10.3390/diagnostics13050857)
Supplement: Supplementary file 1 [file diagnostics-13-00857-s001.zip]

Archive with 1 entries (1 files):
- diagnostics-2221631-supplementary.pdf
